# Supplementary material for: Pleopunctum xizangense sp. nov. (Pleosporales, Phaeoseptaceae) and Pseudolophiostoma yunnanense sp. nov. (Pleosporales, Lophiostomataceae), and a new record of Pleopunctum pseudoellipsoideum on Fagales
Source: MycoKeys. 2026 Apr 16;131:77–98. doi: 10.3897/mycokeys.131.175264 (PMC13107142; doi:10.3897/mycokeys.131.175264)
Supplement: XML Treatment for Pleopunctum xizangense [file mycokeys.131.175264-treatment1.xml]

<!DOCTYPE tp:taxon-treatment
  PUBLIC "-//TaxonX//DTD Taxonomic Treatment Publishing DTD v0 20100105//EN" "tax-treatment-NSO.dtd">
<tp:taxon-treatment xmlns:tp="http://www.plazi.org/taxpub"><tp:treatment-meta><kwd-group><label>Taxon classification</label><kwd>
                <named-content content-type="kingdom">Fungi</named-content>
              </kwd><kwd>
                <named-content content-type="order">Pleosporales</named-content>
              </kwd><kwd>
                <named-content content-type="family">Phaeoseptaceae</named-content>
              </kwd></kwd-group><mixed-citation publication-type="journal"><person-group><name><surname>Yang</surname><given-names>Yan-Yan</given-names></name><name><surname>Li</surname><given-names>Tai-Shun</given-names></name><name><surname>Thiyagaraja</surname><given-names>Vinodhini</given-names></name><name><surname>Bhunjun</surname><given-names>Chitrabhanu S.</given-names></name><name><surname>He</surname><given-names>Shu-Cheng</given-names></name><name><surname>Kakumyan</surname><given-names>Pattana</given-names></name><name><surname>Hyde</surname><given-names>Kevin D.</given-names></name><name><surname>Zhao</surname><given-names>Qi</given-names></name></person-group><article-title><italic><tp:taxon-name><tp:taxon-name-part taxon-name-part-type="genus" reg="Pleopunctum">Pleopunctum</tp:taxon-name-part> <tp:taxon-name-part taxon-name-part-type="species" reg="xizangense">xizangense</tp:taxon-name-part></tp:taxon-name></italic> sp. nov. (<tp:taxon-name><tp:taxon-name-part taxon-name-part-type="order" reg="Pleosporales">Pleosporales</tp:taxon-name-part></tp:taxon-name>, <tp:taxon-name><tp:taxon-name-part taxon-name-part-type="family" reg="Phaeoseptaceae">Phaeoseptaceae</tp:taxon-name-part></tp:taxon-name>) and <italic><tp:taxon-name><tp:taxon-name-part taxon-name-part-type="genus" reg="Pseudolophiostoma">Pseudolophiostoma</tp:taxon-name-part> <tp:taxon-name-part taxon-name-part-type="species" reg="yunnanense">yunnanense</tp:taxon-name-part></tp:taxon-name></italic> sp. nov. (<tp:taxon-name><tp:taxon-name-part taxon-name-part-type="order" reg="Pleosporales">Pleosporales</tp:taxon-name-part></tp:taxon-name>, <tp:taxon-name><tp:taxon-name-part taxon-name-part-type="family" reg="Lophiostomataceae">Lophiostomataceae</tp:taxon-name-part></tp:taxon-name>), and a new record of <italic><tp:taxon-name><tp:taxon-name-part taxon-name-part-type="genus" reg="Pleopunctum">Pleopunctum</tp:taxon-name-part> <tp:taxon-name-part taxon-name-part-type="species" reg="pseudoellipsoideum">pseudoellipsoideum</tp:taxon-name-part></tp:taxon-name></italic> on <tp:taxon-name><tp:taxon-name-part taxon-name-part-type="order" reg="Fagales">Fagales</tp:taxon-name-part></tp:taxon-name></article-title><source>MycoKeys</source><day>16</day><month>04</month><year>2026</year><volume>131</volume><fpage>77</fpage><lpage>98</lpage><pub-id pub-id-type="doi">10.3897/mycokeys.131.175264</pub-id></mixed-citation></tp:treatment-meta><tp:nomenclature><tp:taxon-name><object-id xmlns:xlink="http://www.w3.org/1999/xlink" content-type="arpha" xlink:type="simple">CCF21AF6-036E-51A5-8563-1F41C5496A1D</object-id>
                    		<tp:taxon-name-part taxon-name-part-type="genus" reg="Pleopunctum">Pleopunctum</tp:taxon-name-part> <tp:taxon-name-part taxon-name-part-type="species" reg="xizangense">xizangense</tp:taxon-name-part>
                    	
                    		<object-id xmlns:xlink="http://www.w3.org/1999/xlink" content-type="mycobank" xlink:type="simple">860714</object-id>
                    		<object-id xmlns:xlink="http://www.w3.org/1999/xlink" xlink:type="simple">Facesoffungi Number: FoF17374</object-id>
                    	</tp:taxon-name><tp:taxon-authority>Y.Y. Yang, K.D. Hyde &amp; Q. Zhao</tp:taxon-authority><tp:taxon-status xmlns:xlink="http://www.w3.org/1999/xlink" xlink:type="simple">sp. nov.</tp:taxon-status><xref ref-type="fig" rid="F3">Fig. 3</xref></tp:nomenclature><tp:treatment-sec sec-type="Etymology"><title>Etymology.</title><p>Refers to the type location, Xizang Autonomous Region, China.</p><fig id="F3" position="float" orientation="portrait"><object-id xmlns:xlink="http://www.w3.org/1999/xlink" content-type="doi" xlink:type="simple">10.3897/mycokeys.131.175264.figure3</object-id><object-id xmlns:xlink="http://www.w3.org/1999/xlink" content-type="arpha" xlink:type="simple">244FCBF4-E105-5D80-825E-E95914005966</object-id><label>Figure 3.</label><caption><p><italic><tp:taxon-name><tp:taxon-name-part taxon-name-part-type="genus" reg="Pleopunctum">Pleopunctum</tp:taxon-name-part> <tp:taxon-name-part taxon-name-part-type="species" reg="xizangense">xizangense</tp:taxon-name-part></tp:taxon-name></italic> (<named-content xmlns:xlink="http://www.w3.org/1999/xlink" content-type="dwc:institutional_code" xlink:title="Cryptogamic Herbarium of Kunming Institute of Botany" xlink:href="https://scientific-collections.gbif.org/institution/a897b083-b832-4395-b663-209d7772a976" xlink:type="simple">HKAS</named-content> 144353, holotype). <bold>a</bold>. Natural substrate; <bold>b, c</bold>. Colonies on the substrate; <bold>d–f</bold>. Conidia mass; <bold>g–j</bold>. Conidiophores and conidia; <bold>k</bold>. Immature conidia; <bold>l, m</bold>. Conidia; <bold>n, o</bold>. Upper and lower views of cultures on <abbrev xmlns:xlink="http://www.w3.org/1999/xlink" xlink:title="potato dextrose agar" xlink:type="simple">PDA</abbrev> agar after incubation for 8 days. Scale bars: 60 μm (<bold>d–f</bold>); 40 μm (<bold>g–m</bold>).</p></caption><graphic xmlns:xlink="http://www.w3.org/1999/xlink" xlink:href="mycokeys-131-077-g003.jpg" id="oo_1597682.jpg" position="float" orientation="portrait" xlink:type="simple"><uri content-type="original_file" xlink:type="simple">https://binary.pensoft.net/fig/1597682</uri></graphic></fig></tp:treatment-sec><tp:treatment-sec sec-type="Holotype"><title>Holotype.</title><p><named-content xmlns:xlink="http://www.w3.org/1999/xlink" content-type="dwc:institutional_code" xlink:title="Cryptogamic Herbarium of Kunming Institute of Botany" xlink:href="https://scientific-collections.gbif.org/institution/a897b083-b832-4395-b663-209d7772a976" xlink:type="simple">HKAS</named-content> 144353.</p></tp:treatment-sec><tp:treatment-sec sec-type="Description"><title>Description.</title><p>Saprobic on the dead branch of <italic><tp:taxon-name><tp:taxon-name-part taxon-name-part-type="genus" reg="Quercus">Quercus</tp:taxon-name-part></tp:taxon-name></italic> sp. <bold>Sexual morph</bold>: Undetermined. <bold>Asexual morph</bold>: Hyphomycetous. <bold><italic>Colonies</italic></bold> on natural substrate sporodochial, superficial, black, glistening, gregarious, and punctiform. <bold><italic>Mycelium</italic></bold> immersed in the substratum, composed of subhyaline to brown hyphae, septate, branched. <bold><italic>Conidiophores</italic></bold> macronematous, mononematous, cylindrical, smooth-walled, hyaline to pale brown, unbranched, septate, short, straight. <bold><italic>Conidiogenous cells</italic></bold> monoblastic, terminal, integrated, hyaline to pale brown. <bold><italic>Conidia</italic></bold> 55–70 × 29–36 µm (x = 63 × 32 µm, n = 30), solitary, acrogenous, oval to long elliptical, hyaline to pale brown when immature, brown to dark brown when mature, muriform, constricted at the septa, smooth-walled, broadly obtuse at apex, basal cell 4–15 × 2–8 µm (x = 9 × 5 µm, n = 25), 0–multiple-basal cell, hyaline, thick-walled, elliptical to globose.</p></tp:treatment-sec><tp:treatment-sec sec-type="Culture characteristics"><title>Culture characteristics.</title><p>Conidia germinated on <abbrev xmlns:xlink="http://www.w3.org/1999/xlink" xlink:title="potato dextrose agar" xlink:type="simple">PDA</abbrev> media and produced germ tubes within 24 h. The colony reached 0.8 cm in diameter at 25 °C in the incubator for 8 days on <abbrev xmlns:xlink="http://www.w3.org/1999/xlink" xlink:title="potato dextrose agar" xlink:type="simple">PDA</abbrev>. Colonies grown on <abbrev xmlns:xlink="http://www.w3.org/1999/xlink" xlink:title="potato dextrose agar" xlink:type="simple">PDA</abbrev> are grey, subcircular, with dense, irregular margins, reverse grey at the centre, and pale brown at the margin.</p></tp:treatment-sec><tp:treatment-sec sec-type="Material examined"><title>Material examined.</title><p>China • Xizang Autonomous Region, Shigatse City, Nyalam County, on a dead branch of <italic><tp:taxon-name><tp:taxon-name-part taxon-name-part-type="genus" reg="Quercus">Quercus</tp:taxon-name-part></tp:taxon-name></italic> sp., 6 July 2022, Yanyan Yang, YYY398 (holotype: <named-content xmlns:xlink="http://www.w3.org/1999/xlink" content-type="dwc:institutional_code" xlink:title="Cryptogamic Herbarium of Kunming Institute of Botany" xlink:href="https://scientific-collections.gbif.org/institution/a897b083-b832-4395-b663-209d7772a976" xlink:type="simple">HKAS</named-content> 144353), ex-type living culture <abbrev xmlns:xlink="http://www.w3.org/1999/xlink" content-type="institution" xlink:title="Culture Collection of the Herbarium of Cryptogams, Kunming Institute of Botany, Academia Sinica" xlink:type="simple">KUNCC</abbrev> 25-191120; China • Xizang Autonomous Region, Shigatse City, Nyalam County, on a dead branch of <italic><tp:taxon-name><tp:taxon-name-part taxon-name-part-type="genus" reg="Quercus">Quercus</tp:taxon-name-part></tp:taxon-name></italic> sp., 6 July 2022, Yanyan Yang, YYY398-2 (<named-content xmlns:xlink="http://www.w3.org/1999/xlink" content-type="dwc:institutional_code" xlink:title="Cryptogamic Herbarium of Kunming Institute of Botany" xlink:href="https://scientific-collections.gbif.org/institution/a897b083-b832-4395-b663-209d7772a976" xlink:type="simple">HKAS</named-content> 144354), living culture <abbrev xmlns:xlink="http://www.w3.org/1999/xlink" content-type="institution" xlink:title="Culture Collection of the Herbarium of Cryptogams, Kunming Institute of Botany, Academia Sinica" xlink:type="simple">KUNCC</abbrev> 25-191121.</p></tp:treatment-sec><tp:treatment-sec sec-type="Notes"><title>Notes.</title><p>In the <abbrev xmlns:xlink="http://www.w3.org/1999/xlink" xlink:title="large subunit" xlink:type="simple">LSU</abbrev>, <abbrev xmlns:xlink="http://www.w3.org/1999/xlink" xlink:title="internal transcribed spacer" xlink:type="simple">ITS</abbrev>, and <italic><abbrev xmlns:xlink="http://www.w3.org/1999/xlink" xlink:title="translation elongation factor 1-alpha" xlink:type="simple">tef1</abbrev></italic> combined phylogenetic analyses, our species formed a sister subclade to <italic><tp:taxon-name><tp:taxon-name-part taxon-name-part-type="genus" reg="Pleopunctum">P.</tp:taxon-name-part> <tp:taxon-name-part taxon-name-part-type="species" reg="guizhouense">guizhouense</tp:taxon-name-part></tp:taxon-name></italic> (GZCC 23-0595) with 89 <abbrev xmlns:xlink="http://www.w3.org/1999/xlink" xlink:title="Maximum likelihood" xlink:type="simple">ML</abbrev>/1.00 PP statistical support. Sequence comparison for the <abbrev xmlns:xlink="http://www.w3.org/1999/xlink" xlink:title="internal transcribed spacer" xlink:type="simple">ITS</abbrev> region between <italic><tp:taxon-name><tp:taxon-name-part taxon-name-part-type="genus" reg="Pleopunctum">P.</tp:taxon-name-part> <tp:taxon-name-part taxon-name-part-type="species" reg="xizangense">xizangense</tp:taxon-name-part></tp:taxon-name></italic> (<named-content xmlns:xlink="http://www.w3.org/1999/xlink" content-type="dwc:institutional_code" xlink:title="Cryptogamic Herbarium of Kunming Institute of Botany" xlink:href="https://scientific-collections.gbif.org/institution/a897b083-b832-4395-b663-209d7772a976" xlink:type="simple">HKAS</named-content> 144353) and <italic><tp:taxon-name><tp:taxon-name-part taxon-name-part-type="genus" reg="Pleopunctum">P.</tp:taxon-name-part> <tp:taxon-name-part taxon-name-part-type="species" reg="guizhouense">guizhouense</tp:taxon-name-part></tp:taxon-name></italic> (GZCC 23-0595) showed a 1.0% (489/494 bp) base pair difference and 0.6% (846/851 bp) base pair difference for the <abbrev xmlns:xlink="http://www.w3.org/1999/xlink" xlink:title="large subunit" xlink:type="simple">LSU</abbrev> region. Morphologically, <italic><tp:taxon-name><tp:taxon-name-part taxon-name-part-type="genus" reg="Pleopunctum">P.</tp:taxon-name-part> <tp:taxon-name-part taxon-name-part-type="species" reg="xizangense">xizangense</tp:taxon-name-part></tp:taxon-name></italic> (<named-content xmlns:xlink="http://www.w3.org/1999/xlink" content-type="dwc:institutional_code" xlink:title="Cryptogamic Herbarium of Kunming Institute of Botany" xlink:href="https://scientific-collections.gbif.org/institution/a897b083-b832-4395-b663-209d7772a976" xlink:type="simple">HKAS</named-content> 144353) is similar to <italic><tp:taxon-name><tp:taxon-name-part taxon-name-part-type="genus" reg="Pleopunctum">P.</tp:taxon-name-part> <tp:taxon-name-part taxon-name-part-type="species" reg="guizhouense">guizhouense</tp:taxon-name-part></tp:taxon-name></italic> (GZCC 23-0595) in having superficial and sporodochial colonies, septate conidiophores, monoblastic and terminal conidiogenous cells, and muriform, oval to ellipsoidal conidia. However, <italic><tp:taxon-name><tp:taxon-name-part taxon-name-part-type="genus" reg="Pleopunctum">P.</tp:taxon-name-part> <tp:taxon-name-part taxon-name-part-type="species" reg="xizangense">xizangense</tp:taxon-name-part></tp:taxon-name></italic> (<named-content xmlns:xlink="http://www.w3.org/1999/xlink" content-type="dwc:institutional_code" xlink:title="Cryptogamic Herbarium of Kunming Institute of Botany" xlink:href="https://scientific-collections.gbif.org/institution/a897b083-b832-4395-b663-209d7772a976" xlink:type="simple">HKAS</named-content> 144353) differs from <italic><tp:taxon-name><tp:taxon-name-part taxon-name-part-type="genus" reg="Pleopunctum">P.</tp:taxon-name-part> <tp:taxon-name-part taxon-name-part-type="species" reg="guizhouense">guizhouense</tp:taxon-name-part></tp:taxon-name></italic> in the size and shape of the basal cell. <italic><tp:taxon-name><tp:taxon-name-part taxon-name-part-type="genus" reg="Pleopunctum">Pleopunctum</tp:taxon-name-part> <tp:taxon-name-part taxon-name-part-type="species" reg="xizangense">xizangense</tp:taxon-name-part></tp:taxon-name></italic> (<named-content xmlns:xlink="http://www.w3.org/1999/xlink" content-type="dwc:institutional_code" xlink:title="Cryptogamic Herbarium of Kunming Institute of Botany" xlink:href="https://scientific-collections.gbif.org/institution/a897b083-b832-4395-b663-209d7772a976" xlink:type="simple">HKAS</named-content> 144353) has 0–multiple-basal cells per conidia that are 4–15 × 2–8 µm. <italic><tp:taxon-name><tp:taxon-name-part taxon-name-part-type="genus" reg="Pleopunctum">Pleopunctum</tp:taxon-name-part> <tp:taxon-name-part taxon-name-part-type="species" reg="guizhouense">guizhouense</tp:taxon-name-part></tp:taxon-name></italic> has an ellipsoidal to globose basal cell per conidia that are 16–26 × 11–17 µm. <italic><tp:taxon-name><tp:taxon-name-part taxon-name-part-type="genus" reg="Pleopunctum">Pleopunctum</tp:taxon-name-part> <tp:taxon-name-part taxon-name-part-type="species" reg="guizhouense">guizhouense</tp:taxon-name-part></tp:taxon-name></italic> was collected on submerged decaying wood in freshwater from Guizhou Province, China, by <xref ref-type="bibr" rid="B60">Zhang et al. (2023)</xref>, while our isolate was collected on a dead branch of <italic><tp:taxon-name><tp:taxon-name-part taxon-name-part-type="genus" reg="Quercus">Quercus</tp:taxon-name-part></tp:taxon-name></italic> sp. in terrestrial from Xizang Autonomous Region, China. Considering these morphological differences and their distinct phylogenetic positions, <italic><tp:taxon-name><tp:taxon-name-part taxon-name-part-type="genus" reg="Pleopunctum">P.</tp:taxon-name-part> <tp:taxon-name-part taxon-name-part-type="species" reg="xizangense">xizangense</tp:taxon-name-part></tp:taxon-name></italic> was introduced as a new species in <italic><tp:taxon-name><tp:taxon-name-part taxon-name-part-type="genus" reg="Pleopunctum">Pleopunctum</tp:taxon-name-part></tp:taxon-name></italic>.</p></tp:treatment-sec><ref-list><ref id="B60"><mixed-citation xmlns:xlink="http://www.w3.org/1999/xlink" xlink:type="simple">Zhang YZ, Chen QL, Ma J, Lu YZ, Chen HB, Liu NG (2023) Morphological and multi-gene phylogenetic analyses reveal five new hyphomycetes from freshwater habitats. Frontiers in Microbiology 14: 1253239. <ext-link xlink:href="10.3389/fmicb.2023.1253239" ext-link-type="doi" xlink:type="simple">https://doi.org/10.3389/fmicb.2023.1253239</ext-link></mixed-citation></ref></ref-list></tp:taxon-treatment>
