# Supplementary material for: Pleopunctum xizangense sp. nov. (Pleosporales, Phaeoseptaceae) and Pseudolophiostoma yunnanense sp. nov. (Pleosporales, Lophiostomataceae), and a new record of Pleopunctum pseudoellipsoideum on Fagales
Source: MycoKeys. 2026 Apr 16;131:77–98. doi: 10.3897/mycokeys.131.175264 (PMC13107142; doi:10.3897/mycokeys.131.175264)
Supplement: XML Treatment for Pleopunctum ellipsoideum [file mycokeys.131.175264-treatment2.xml]

<!DOCTYPE tp:taxon-treatment
  PUBLIC "-//TaxonX//DTD Taxonomic Treatment Publishing DTD v0 20100105//EN" "tax-treatment-NSO.dtd">
<tp:taxon-treatment xmlns:tp="http://www.plazi.org/taxpub"><tp:treatment-meta><kwd-group><label>Taxon classification</label><kwd>
                <named-content content-type="kingdom">Fungi</named-content>
              </kwd><kwd>
                <named-content content-type="order">Pleosporales</named-content>
              </kwd><kwd>
                <named-content content-type="family">Phaeoseptaceae</named-content>
              </kwd></kwd-group><mixed-citation publication-type="journal"><person-group><name><surname>Yang</surname><given-names>Yan-Yan</given-names></name><name><surname>Li</surname><given-names>Tai-Shun</given-names></name><name><surname>Thiyagaraja</surname><given-names>Vinodhini</given-names></name><name><surname>Bhunjun</surname><given-names>Chitrabhanu S.</given-names></name><name><surname>He</surname><given-names>Shu-Cheng</given-names></name><name><surname>Kakumyan</surname><given-names>Pattana</given-names></name><name><surname>Hyde</surname><given-names>Kevin D.</given-names></name><name><surname>Zhao</surname><given-names>Qi</given-names></name></person-group><article-title><italic><tp:taxon-name><tp:taxon-name-part taxon-name-part-type="genus" reg="Pleopunctum">Pleopunctum</tp:taxon-name-part> <tp:taxon-name-part taxon-name-part-type="species" reg="xizangense">xizangense</tp:taxon-name-part></tp:taxon-name></italic> sp. nov. (<tp:taxon-name><tp:taxon-name-part taxon-name-part-type="order" reg="Pleosporales">Pleosporales</tp:taxon-name-part></tp:taxon-name>, <tp:taxon-name><tp:taxon-name-part taxon-name-part-type="family" reg="Phaeoseptaceae">Phaeoseptaceae</tp:taxon-name-part></tp:taxon-name>) and <italic><tp:taxon-name><tp:taxon-name-part taxon-name-part-type="genus" reg="Pseudolophiostoma">Pseudolophiostoma</tp:taxon-name-part> <tp:taxon-name-part taxon-name-part-type="species" reg="yunnanense">yunnanense</tp:taxon-name-part></tp:taxon-name></italic> sp. nov. (<tp:taxon-name><tp:taxon-name-part taxon-name-part-type="order" reg="Pleosporales">Pleosporales</tp:taxon-name-part></tp:taxon-name>, <tp:taxon-name><tp:taxon-name-part taxon-name-part-type="family" reg="Lophiostomataceae">Lophiostomataceae</tp:taxon-name-part></tp:taxon-name>), and a new record of <italic><tp:taxon-name><tp:taxon-name-part taxon-name-part-type="genus" reg="Pleopunctum">Pleopunctum</tp:taxon-name-part> <tp:taxon-name-part taxon-name-part-type="species" reg="pseudoellipsoideum">pseudoellipsoideum</tp:taxon-name-part></tp:taxon-name></italic> on <tp:taxon-name><tp:taxon-name-part taxon-name-part-type="order" reg="Fagales">Fagales</tp:taxon-name-part></tp:taxon-name></article-title><source>MycoKeys</source><day>16</day><month>04</month><year>2026</year><volume>131</volume><fpage>77</fpage><lpage>98</lpage><pub-id pub-id-type="doi">10.3897/mycokeys.131.175264</pub-id></mixed-citation></tp:treatment-meta><tp:nomenclature><tp:taxon-name><object-id xmlns:xlink="http://www.w3.org/1999/xlink" content-type="arpha" xlink:type="simple">FBEFC1CC-BA26-5A17-987C-FC78FF52F2CC</object-id>
                    		<tp:taxon-name-part taxon-name-part-type="genus" reg="Pleopunctum">Pleopunctum</tp:taxon-name-part> <tp:taxon-name-part taxon-name-part-type="species" reg="ellipsoideum">ellipsoideum</tp:taxon-name-part>
                    	
                    		<object-id xmlns:xlink="http://www.w3.org/1999/xlink" xlink:type="simple">Index Fungorum: IF556523</object-id>
                    		<object-id xmlns:xlink="http://www.w3.org/1999/xlink" xlink:type="simple">Facesoffungi Number: FoF06114</object-id>
                    	</tp:taxon-name><tp:taxon-authority>N.G. Liu, K.D. Hyde &amp; J.K. Liu, in Liu, Hyde, Bhat, Jumpathong &amp; Liu, Mycosphere 10(1): 768 (2019)</tp:taxon-authority><xref ref-type="fig" rid="F4">Fig. 4</xref></tp:nomenclature><tp:treatment-sec sec-type="Description"><title>Description.</title><p>Saprobic on the dead branch of <italic><tp:taxon-name><tp:taxon-name-part taxon-name-part-type="genus" reg="Quercus">Quercus</tp:taxon-name-part> <tp:taxon-name-part taxon-name-part-type="species" reg="fabri">fabri</tp:taxon-name-part></tp:taxon-name></italic>. <bold>Sexual morph</bold>: Undetermined. <bold>Asexual morph</bold>: Hyphomycetous. <bold><italic>Colonies</italic></bold> on natural substrate, superficial, black, glistening, gregarious, punctiform, sporodochial. <bold><italic>Mycelium</italic></bold> immersed in the substratum, composed of subhyaline to pale brown hyphae, septate, branched. <bold><italic>Conidiophores</italic></bold> macronematous, mononematous, cylindrical, hyaline to pale brown, simple, septate, thick-walled, short. <bold><italic>Conidiogenous cells</italic></bold> monoblastic, terminal, integrated, hyaline. <bold><italic>Conidia</italic></bold> 29–43 × 17–26 µm (x = 36 × 21 µm, n = 40), acrogenous, solitary, oval to ellipsoidal, broadly obtuse at apex, brown, muriform, constricted at the septa, sometimes truncate at base, smooth-walled, ellipsoidal to globose basal cell, 13–21 × 12–18 μm (x = 17 × 15 μm, n = 30).</p><fig id="F4" position="float" orientation="portrait"><object-id xmlns:xlink="http://www.w3.org/1999/xlink" content-type="doi" xlink:type="simple">10.3897/mycokeys.131.175264.figure4</object-id><object-id xmlns:xlink="http://www.w3.org/1999/xlink" content-type="arpha" xlink:type="simple">DDFFED57-44ED-5C2A-BA81-07CFD98F684B</object-id><label>Figure 4.</label><caption><p><italic><tp:taxon-name><tp:taxon-name-part taxon-name-part-type="genus" reg="Pleopunctum">Pleopunctum</tp:taxon-name-part> <tp:taxon-name-part taxon-name-part-type="species" reg="ellipsoideum">ellipsoideum</tp:taxon-name-part></tp:taxon-name></italic> (<named-content xmlns:xlink="http://www.w3.org/1999/xlink" content-type="dwc:institutional_code" xlink:title="Cryptogamic Herbarium of Kunming Institute of Botany" xlink:href="https://scientific-collections.gbif.org/institution/a897b083-b832-4395-b663-209d7772a976" xlink:type="simple">HKAS</named-content> 144358). <bold>a</bold>. Natural substrate; <bold>b, c</bold>. Colonies on the substrate; <bold>d, e</bold>. Conidia mass; <bold>f–k</bold>. Conidia with hyaline basal cells; <bold>l, m</bold>. Upper and lower views of cultures on <abbrev xmlns:xlink="http://www.w3.org/1999/xlink" xlink:title="potato dextrose agar" xlink:type="simple">PDA</abbrev> agar after incubation for 2 months. Scale bars: 50 μm (<bold>d–e</bold>); 20 μm (<bold>f–k</bold>).</p></caption><graphic xmlns:xlink="http://www.w3.org/1999/xlink" xlink:href="mycokeys-131-077-g004.jpg" id="oo_1597683.jpg" position="float" orientation="portrait" xlink:type="simple"><uri content-type="original_file" xlink:type="simple">https://binary.pensoft.net/fig/1597683</uri></graphic></fig></tp:treatment-sec><tp:treatment-sec sec-type="Culture characteristics"><title>Culture characteristics.</title><p>Conidia were germinated on <abbrev xmlns:xlink="http://www.w3.org/1999/xlink" xlink:title="potato dextrose agar" xlink:type="simple">PDA</abbrev> media and produced germ tubes within 24 h. The colony reached 5.6 cm in diameter at 25 °C in the incubator for 2 months on <abbrev xmlns:xlink="http://www.w3.org/1999/xlink" xlink:title="potato dextrose agar" xlink:type="simple">PDA</abbrev>. Colonies grown on <abbrev xmlns:xlink="http://www.w3.org/1999/xlink" xlink:title="potato dextrose agar" xlink:type="simple">PDA</abbrev> are greyish green, wrinkled, subcircular, mycelia dense, yellowish secreta in the centre, revers dark olive green, yellow at margin.</p></tp:treatment-sec><tp:treatment-sec sec-type="Material examined"><title>Material examined.</title><p>China • Yunnan Province, Kunming City, Panlong District, on a dead branch of <italic><tp:taxon-name><tp:taxon-name-part taxon-name-part-type="genus" reg="Quercus">Quercus</tp:taxon-name-part> <tp:taxon-name-part taxon-name-part-type="species" reg="fabri">fabri</tp:taxon-name-part></tp:taxon-name></italic>, 8 May 2022, Yanyan Yang, YYY234 (<named-content xmlns:xlink="http://www.w3.org/1999/xlink" content-type="dwc:institutional_code" xlink:title="Cryptogamic Herbarium of Kunming Institute of Botany" xlink:href="https://scientific-collections.gbif.org/institution/a897b083-b832-4395-b663-209d7772a976" xlink:type="simple">HKAS</named-content> 144358), living culture <abbrev xmlns:xlink="http://www.w3.org/1999/xlink" content-type="institution" xlink:title="Culture Collection of the Herbarium of Cryptogams, Kunming Institute of Botany, Academia Sinica" xlink:type="simple">KUNCC</abbrev> 25-19122.</p></tp:treatment-sec><tp:treatment-sec sec-type="Notes"><title>Notes.</title><p>In the combined phylogenetic analyses (<abbrev xmlns:xlink="http://www.w3.org/1999/xlink" xlink:title="large subunit" xlink:type="simple">LSU</abbrev>, <abbrev xmlns:xlink="http://www.w3.org/1999/xlink" xlink:title="internal transcribed spacer" xlink:type="simple">ITS</abbrev>, and <italic><abbrev xmlns:xlink="http://www.w3.org/1999/xlink" xlink:title="translation elongation factor 1-alpha" xlink:type="simple">tef1</abbrev></italic>), our isolate (<named-content xmlns:xlink="http://www.w3.org/1999/xlink" content-type="dwc:institutional_code" xlink:title="Cryptogamic Herbarium of Kunming Institute of Botany" xlink:href="https://scientific-collections.gbif.org/institution/a897b083-b832-4395-b663-209d7772a976" xlink:type="simple">HKAS</named-content> 144358) clustered with <italic><tp:taxon-name><tp:taxon-name-part taxon-name-part-type="genus" reg="Pleopunctum">Pleopunctum</tp:taxon-name-part> <tp:taxon-name-part taxon-name-part-type="species" reg="ellipsoideum">ellipsoideum</tp:taxon-name-part></tp:taxon-name></italic> (MFLU 19-0685) with 92% <abbrev xmlns:xlink="http://www.w3.org/1999/xlink" xlink:title="Maximum likelihood" xlink:type="simple">ML</abbrev>/0.99 PP statistical support. The base pair comparison between our new isolate (<named-content xmlns:xlink="http://www.w3.org/1999/xlink" content-type="dwc:institutional_code" xlink:title="Cryptogamic Herbarium of Kunming Institute of Botany" xlink:href="https://scientific-collections.gbif.org/institution/a897b083-b832-4395-b663-209d7772a976" xlink:type="simple">HKAS</named-content> 144358) and <italic><tp:taxon-name><tp:taxon-name-part taxon-name-part-type="genus" reg="Pleopunctum">P.</tp:taxon-name-part> <tp:taxon-name-part taxon-name-part-type="species" reg="ellipsoideum">ellipsoideum</tp:taxon-name-part></tp:taxon-name></italic> (<abbrev xmlns:xlink="http://www.w3.org/1999/xlink" content-type="institution" xlink:title="Culture Collection of the Herbarium of Cryptogams, Kunming Institute of Botany, Academia Sinica" xlink:type="simple">KUNCC</abbrev> 10784) revealed 1.4% (486/493 bp) for <abbrev xmlns:xlink="http://www.w3.org/1999/xlink" xlink:title="internal transcribed spacer" xlink:type="simple">ITS</abbrev>, 0.5% (775/779 bp) for <abbrev xmlns:xlink="http://www.w3.org/1999/xlink" xlink:title="large subunit" xlink:type="simple">LSU</abbrev>, and 2.8% (733/754 bp) for <italic><abbrev xmlns:xlink="http://www.w3.org/1999/xlink" xlink:title="translation elongation factor 1-alpha" xlink:type="simple">tef1</abbrev></italic>. Morphologically, our isolate resembles <italic><tp:taxon-name><tp:taxon-name-part taxon-name-part-type="genus" reg="Pleopunctum">P.</tp:taxon-name-part> <tp:taxon-name-part taxon-name-part-type="species" reg="ellipsoideum">ellipsoideum</tp:taxon-name-part></tp:taxon-name></italic> (<abbrev xmlns:xlink="http://www.w3.org/1999/xlink" content-type="institution" xlink:title="Culture Collection of the Herbarium of Cryptogams, Kunming Institute of Botany, Academia Sinica" xlink:type="simple">KUNCC</abbrev> 10784) in cylindrical, macronematous conidiophores, muriform, oval to ellipsoidal conidia with an elliptical to globose basal cell. However, <italic><tp:taxon-name><tp:taxon-name-part taxon-name-part-type="genus" reg="Pleopunctum">P.</tp:taxon-name-part> <tp:taxon-name-part taxon-name-part-type="species" reg="ellipsoideum">ellipsoideum</tp:taxon-name-part></tp:taxon-name></italic> (<named-content xmlns:xlink="http://www.w3.org/1999/xlink" content-type="dwc:institutional_code" xlink:title="Cryptogamic Herbarium of Kunming Institute of Botany" xlink:href="https://scientific-collections.gbif.org/institution/a897b083-b832-4395-b663-209d7772a976" xlink:type="simple">HKAS</named-content> 144358) differs from <italic><tp:taxon-name><tp:taxon-name-part taxon-name-part-type="genus" reg="Pleopunctum">P.</tp:taxon-name-part> <tp:taxon-name-part taxon-name-part-type="species" reg="ellipsoideum">ellipsoideum</tp:taxon-name-part></tp:taxon-name></italic> (<abbrev xmlns:xlink="http://www.w3.org/1999/xlink" content-type="institution" xlink:title="Culture Collection of the Herbarium of Cryptogams, Kunming Institute of Botany, Academia Sinica" xlink:type="simple">KUNCC</abbrev> 10784) in having larger basal cells (13–21 × 12–18 vs. 4–12 × 8–13 µm). <xref ref-type="bibr" rid="B25">Liu et al. (2019)</xref> reported <italic><tp:taxon-name><tp:taxon-name-part taxon-name-part-type="genus" reg="Pleopunctum">P.</tp:taxon-name-part> <tp:taxon-name-part taxon-name-part-type="species" reg="ellipsoideum">ellipsoideum</tp:taxon-name-part></tp:taxon-name></italic> from unidentified decaying wood in Guizhou Province, China. Subsequently, <xref ref-type="bibr" rid="B54">Xu et al. (2023)</xref> reported <italic><tp:taxon-name><tp:taxon-name-part taxon-name-part-type="genus" reg="Pleopunctum">P.</tp:taxon-name-part> <tp:taxon-name-part taxon-name-part-type="species" reg="ellipsoideum">ellipsoideum</tp:taxon-name-part></tp:taxon-name></italic> (<abbrev xmlns:xlink="http://www.w3.org/1999/xlink" content-type="institution" xlink:title="Culture Collection of the Herbarium of Cryptogams, Kunming Institute of Botany, Academia Sinica" xlink:type="simple">KUNCC</abbrev> 10784) collected on submerged decaying wood in a freshwater from Yunnan Province, China. Our isolate was collected from a dead branch of <italic><tp:taxon-name><tp:taxon-name-part taxon-name-part-type="genus" reg="Quercus">Quercus</tp:taxon-name-part> <tp:taxon-name-part taxon-name-part-type="species" reg="fabri">fabri</tp:taxon-name-part></tp:taxon-name></italic> in a terrestrial habitat. This is the first of <italic><tp:taxon-name><tp:taxon-name-part taxon-name-part-type="genus" reg="Pleopunctum">P.</tp:taxon-name-part> <tp:taxon-name-part taxon-name-part-type="species" reg="ellipsoideum">ellipsoideum</tp:taxon-name-part></tp:taxon-name></italic> on this host.</p></tp:treatment-sec><ref-list><ref id="B25"><mixed-citation xmlns:xlink="http://www.w3.org/1999/xlink" xlink:type="simple">Liu NG, Hyde KD, Bhat DJ, Jumpathong J, Liu JK (2019) Morphological and phylogenetic studies of <italic><tp:taxon-name><tp:taxon-name-part taxon-name-part-type="genus">Pleopunctum</tp:taxon-name-part></tp:taxon-name></italic> gen. nov. (<tp:taxon-name><tp:taxon-name-part taxon-name-part-type="family">Phaeoseptaceae</tp:taxon-name-part></tp:taxon-name>, <tp:taxon-name><tp:taxon-name-part taxon-name-part-type="order">Pleosporales</tp:taxon-name-part></tp:taxon-name>) from China. Mycosphere : Journal of Fungal Biology 10: 757–775. <ext-link xlink:href="10.5943/mycosphere/10/1/17" ext-link-type="doi" xlink:type="simple">https://doi.org/10.5943/mycosphere/10/1/17</ext-link></mixed-citation></ref><ref id="B54"><mixed-citation xmlns:xlink="http://www.w3.org/1999/xlink" xlink:type="simple">Xu RJ, Zhu YA, Liu NG, Boonmee S, Zhou DQ, Zhao Q (2023) Taxonomy and phylogeny of hyphomycetous muriform conidial taxa from the Tibetan Plateau, China. Journal of Fungi (Basel, Switzerland) 9(5): 560. <ext-link xlink:href="10.3390/jof9050560" ext-link-type="doi" xlink:type="simple">https://doi.org/10.3390/jof9050560</ext-link></mixed-citation></ref></ref-list></tp:taxon-treatment>
