# Supplementary material for: Pleopunctum xizangense sp. nov. (Pleosporales, Phaeoseptaceae) and Pseudolophiostoma yunnanense sp. nov. (Pleosporales, Lophiostomataceae), and a new record of Pleopunctum pseudoellipsoideum on Fagales
Source: MycoKeys. 2026 Apr 16;131:77–98. doi: 10.3897/mycokeys.131.175264 (PMC13107142; doi:10.3897/mycokeys.131.175264)
Supplement: XML Treatment for Pseudolophiostoma yunnanense [file mycokeys.131.175264-treatment3.xml]

<!DOCTYPE tp:taxon-treatment
  PUBLIC "-//TaxonX//DTD Taxonomic Treatment Publishing DTD v0 20100105//EN" "tax-treatment-NSO.dtd">
<tp:taxon-treatment xmlns:tp="http://www.plazi.org/taxpub"><tp:treatment-meta><kwd-group><label>Taxon classification</label><kwd>
                <named-content content-type="kingdom">Fungi</named-content>
              </kwd><kwd>
                <named-content content-type="order">Pleosporales</named-content>
              </kwd><kwd>
                <named-content content-type="family">Phaeoseptaceae</named-content>
              </kwd></kwd-group><mixed-citation publication-type="journal"><person-group><name><surname>Yang</surname><given-names>Yan-Yan</given-names></name><name><surname>Li</surname><given-names>Tai-Shun</given-names></name><name><surname>Thiyagaraja</surname><given-names>Vinodhini</given-names></name><name><surname>Bhunjun</surname><given-names>Chitrabhanu S.</given-names></name><name><surname>He</surname><given-names>Shu-Cheng</given-names></name><name><surname>Kakumyan</surname><given-names>Pattana</given-names></name><name><surname>Hyde</surname><given-names>Kevin D.</given-names></name><name><surname>Zhao</surname><given-names>Qi</given-names></name></person-group><article-title><italic><tp:taxon-name><tp:taxon-name-part taxon-name-part-type="genus" reg="Pleopunctum">Pleopunctum</tp:taxon-name-part> <tp:taxon-name-part taxon-name-part-type="species" reg="xizangense">xizangense</tp:taxon-name-part></tp:taxon-name></italic> sp. nov. (<tp:taxon-name><tp:taxon-name-part taxon-name-part-type="order" reg="Pleosporales">Pleosporales</tp:taxon-name-part></tp:taxon-name>, <tp:taxon-name><tp:taxon-name-part taxon-name-part-type="family" reg="Phaeoseptaceae">Phaeoseptaceae</tp:taxon-name-part></tp:taxon-name>) and <italic><tp:taxon-name><tp:taxon-name-part taxon-name-part-type="genus" reg="Pseudolophiostoma">Pseudolophiostoma</tp:taxon-name-part> <tp:taxon-name-part taxon-name-part-type="species" reg="yunnanense">yunnanense</tp:taxon-name-part></tp:taxon-name></italic> sp. nov. (<tp:taxon-name><tp:taxon-name-part taxon-name-part-type="order" reg="Pleosporales">Pleosporales</tp:taxon-name-part></tp:taxon-name>, <tp:taxon-name><tp:taxon-name-part taxon-name-part-type="family" reg="Lophiostomataceae">Lophiostomataceae</tp:taxon-name-part></tp:taxon-name>), and a new record of <italic><tp:taxon-name><tp:taxon-name-part taxon-name-part-type="genus" reg="Pleopunctum">Pleopunctum</tp:taxon-name-part> <tp:taxon-name-part taxon-name-part-type="species" reg="pseudoellipsoideum">pseudoellipsoideum</tp:taxon-name-part></tp:taxon-name></italic> on <tp:taxon-name><tp:taxon-name-part taxon-name-part-type="order" reg="Fagales">Fagales</tp:taxon-name-part></tp:taxon-name></article-title><source>MycoKeys</source><day>16</day><month>04</month><year>2026</year><volume>131</volume><fpage>77</fpage><lpage>98</lpage><pub-id pub-id-type="doi">10.3897/mycokeys.131.175264</pub-id></mixed-citation></tp:treatment-meta><tp:nomenclature><tp:taxon-name><object-id xmlns:xlink="http://www.w3.org/1999/xlink" content-type="arpha" xlink:type="simple">C222167C-334E-54DB-A6C4-EC5D871BAAB6</object-id>
                    		<tp:taxon-name-part taxon-name-part-type="genus" reg="Pseudolophiostoma">Pseudolophiostoma</tp:taxon-name-part> <tp:taxon-name-part taxon-name-part-type="species" reg="yunnanense">yunnanense</tp:taxon-name-part>
                    	
                    		<object-id xmlns:xlink="http://www.w3.org/1999/xlink" content-type="mycobank" xlink:type="simple">860715</object-id>
                    		<object-id xmlns:xlink="http://www.w3.org/1999/xlink" xlink:type="simple">Facesoffungi Number: FoF18345</object-id>
                    	</tp:taxon-name><tp:taxon-authority>Y.Y. Yang, K.D. Hyde &amp; Q. Zhao</tp:taxon-authority><tp:taxon-status xmlns:xlink="http://www.w3.org/1999/xlink" xlink:type="simple">sp. nov.</tp:taxon-status><xref ref-type="fig" rid="F5">Fig. 5</xref></tp:nomenclature><tp:treatment-sec sec-type="Etymology"><title>Etymology.</title><p>Refers to the type location, Yunnan Province, China.</p><fig id="F5" position="float" orientation="portrait"><object-id xmlns:xlink="http://www.w3.org/1999/xlink" content-type="doi" xlink:type="simple">10.3897/mycokeys.131.175264.figure5</object-id><object-id xmlns:xlink="http://www.w3.org/1999/xlink" content-type="arpha" xlink:type="simple">E46679B0-DDB8-5C09-B927-206312B13A0C</object-id><label>Figure 5.</label><caption><p><italic><tp:taxon-name><tp:taxon-name-part taxon-name-part-type="genus" reg="Pseudolophiostoma">Pseudolophiostoma</tp:taxon-name-part> <tp:taxon-name-part taxon-name-part-type="species" reg="yunnanense">yunnanense</tp:taxon-name-part></tp:taxon-name></italic> (<named-content xmlns:xlink="http://www.w3.org/1999/xlink" content-type="dwc:institutional_code" xlink:title="Cryptogamic Herbarium of Kunming Institute of Botany" xlink:href="https://scientific-collections.gbif.org/institution/a897b083-b832-4395-b663-209d7772a976" xlink:type="simple">HKAS</named-content> 144365, holotype). <bold>a</bold>. Natural substrate; <bold>b, c</bold>. Colonies on the substrate; <bold>d</bold>. Conidiogenous cells giving rise to conidia; <bold>e, g, l</bold>. Branched chains of conidia; <bold>f</bold>. Conidia with seta; <bold>h–k</bold>. Conidia; <bold>m</bold>. Germinated conidia; <bold>n, o</bold>. Upper and lower views of cultures on <abbrev xmlns:xlink="http://www.w3.org/1999/xlink" xlink:title="potato dextrose agar" xlink:type="simple">PDA</abbrev> agar after incubation for 23 days. Scale bars: 30 μm (<bold>d, f, m</bold>); 20 μm (<bold>e, g–l</bold>).</p></caption><graphic xmlns:xlink="http://www.w3.org/1999/xlink" xlink:href="mycokeys-131-077-g005.jpg" id="oo_1597684.jpg" position="float" orientation="portrait" xlink:type="simple"><uri content-type="original_file" xlink:type="simple">https://binary.pensoft.net/fig/1597684</uri></graphic></fig></tp:treatment-sec><tp:treatment-sec sec-type="Holotype"><title>Holotype.</title><p><named-content xmlns:xlink="http://www.w3.org/1999/xlink" content-type="dwc:institutional_code" xlink:title="Cryptogamic Herbarium of Kunming Institute of Botany" xlink:href="https://scientific-collections.gbif.org/institution/a897b083-b832-4395-b663-209d7772a976" xlink:type="simple">HKAS</named-content> 144365.</p></tp:treatment-sec><tp:treatment-sec sec-type="Description"><title>Description.</title><p>Saprobic on the dead branch of <italic><tp:taxon-name><tp:taxon-name-part taxon-name-part-type="genus" reg="Alnus">Alnus</tp:taxon-name-part></tp:taxon-name></italic> sp. <bold>Sexual morph</bold>: Undetermined. <bold>Asexual morph</bold>: Hyphomycetous. <bold><italic>Colonies</italic></bold> on natural substrate superficial, black, powdery, gregarious, punctiform. Mycelium immersed in the substratum, composed of septate, branched, brown hyphae. <bold><italic>Conidiophores</italic></bold> macronematous, mononematous, simple, flexuous, branched, brown, thick-walled, septate, short. <bold><italic>Setae</italic></bold> scattered mixed with conidiophores, 67–95 µm long, 6–9 µm wide (x– = 78 × 7.5 µm, n = 8), dark brown, hyaline at the apex, straight, septate, solitary, with a long cylindrical stipe, smooth-walled. <bold><italic>Conidiogenous cells</italic></bold> monoblastic, terminal, integrated, brown. <bold><italic>Conidia</italic></bold> 15–43 × 10–21 µm (x = 27 × 14 µm, n = 40), acrogenous and pleurogenous, catenate, thick-walled, muriform, constricted at septa, pale brown when young, dark brown when mature, cylindrical to cylindric-clavate.</p></tp:treatment-sec><tp:treatment-sec sec-type="Culture characteristics"><title>Culture characteristics.</title><p>Conidia were germinated on <abbrev xmlns:xlink="http://www.w3.org/1999/xlink" xlink:title="potato dextrose agar" xlink:type="simple">PDA</abbrev> media and produced germ tubes within 24 h. The colony reached 1 cm in diameter at 25 °C in the incubator for 23 days on <abbrev xmlns:xlink="http://www.w3.org/1999/xlink" xlink:title="potato dextrose agar" xlink:type="simple">PDA</abbrev>. Colonies grown on <abbrev xmlns:xlink="http://www.w3.org/1999/xlink" xlink:title="potato dextrose agar" xlink:type="simple">PDA</abbrev> are white, round, dense mycelia, soft mycelium, reverse pale yellow, and white at the margin.</p></tp:treatment-sec><tp:treatment-sec sec-type="Material examined"><title>Material examined.</title><p>China • Yunnan Province, Nujiang Lisu Autonomous Prefecture, Gongshan Derung and Nu Autonomous County, on a dead branch of <italic><tp:taxon-name><tp:taxon-name-part taxon-name-part-type="genus" reg="Alnus">Alnus</tp:taxon-name-part></tp:taxon-name></italic> sp., 16 July 2022, Yanyan Yang, YYY292 (holotype: <named-content xmlns:xlink="http://www.w3.org/1999/xlink" content-type="dwc:institutional_code" xlink:title="Cryptogamic Herbarium of Kunming Institute of Botany" xlink:href="https://scientific-collections.gbif.org/institution/a897b083-b832-4395-b663-209d7772a976" xlink:type="simple">HKAS</named-content> 144365), ex-type living culture KUNCC25-20217; China • Yunnan Province, Nujiang Lisu Autonomous Prefecture, Gongshan Derung and Nu Autonomous County, on a dead branch of <italic><tp:taxon-name><tp:taxon-name-part taxon-name-part-type="genus" reg="Alnus">Alnus</tp:taxon-name-part></tp:taxon-name></italic> sp., 16 July 2022, Yanyan Yang, YYY292-2 (<named-content xmlns:xlink="http://www.w3.org/1999/xlink" content-type="dwc:institutional_code" xlink:title="Cryptogamic Herbarium of Kunming Institute of Botany" xlink:href="https://scientific-collections.gbif.org/institution/a897b083-b832-4395-b663-209d7772a976" xlink:type="simple">HKAS</named-content> 144366), living culture KUNCC25-20218.</p></tp:treatment-sec><tp:treatment-sec sec-type="Notes"><title>Notes.</title><p>In the multi-gene phylogenetic analysis, <italic><tp:taxon-name><tp:taxon-name-part taxon-name-part-type="genus" reg="Pseudolophiostoma">Ps.</tp:taxon-name-part> <tp:taxon-name-part taxon-name-part-type="species" reg="yunnanense">yunnanense</tp:taxon-name-part></tp:taxon-name></italic> formed a distinct clade within <tp:taxon-name><tp:taxon-name-part taxon-name-part-type="family" reg="Lophiostomataceae">Lophiostomataceae</tp:taxon-name-part></tp:taxon-name> and formed a sister clade to <italic><tp:taxon-name><tp:taxon-name-part taxon-name-part-type="genus" reg="Pseudolophiostoma">Ps.</tp:taxon-name-part> <tp:taxon-name-part taxon-name-part-type="species" reg="vitigenum">vitigenum</tp:taxon-name-part></tp:taxon-name></italic> and <italic><tp:taxon-name><tp:taxon-name-part taxon-name-part-type="genus" reg="Pseudolophiostoma">Ps.</tp:taxon-name-part> <tp:taxon-name-part taxon-name-part-type="species" reg="lincangense">lincangense</tp:taxon-name-part></tp:taxon-name></italic> with 99 <abbrev xmlns:xlink="http://www.w3.org/1999/xlink" xlink:title="Maximum likelihood" xlink:type="simple">ML</abbrev>/1.00 PP statistical support. The base pair comparisons showed that <italic><tp:taxon-name><tp:taxon-name-part taxon-name-part-type="genus" reg="Pseudolophiostoma">Ps.</tp:taxon-name-part> <tp:taxon-name-part taxon-name-part-type="species" reg="yunnanense">yunnanense</tp:taxon-name-part></tp:taxon-name></italic> differed from <italic><tp:taxon-name><tp:taxon-name-part taxon-name-part-type="genus" reg="Pseudolophiostoma">Ps.</tp:taxon-name-part> <tp:taxon-name-part taxon-name-part-type="species" reg="vitigenum">vitigenum</tp:taxon-name-part></tp:taxon-name></italic> by 0.89% (780/787 bp), 5.75% (459/487 bp), 0.20% (957/959 bp), and 4.33% (795/831 bp) in the <abbrev xmlns:xlink="http://www.w3.org/1999/xlink" xlink:title="large subunit" xlink:type="simple">LSU</abbrev>, <abbrev xmlns:xlink="http://www.w3.org/1999/xlink" xlink:title="internal transcribed spacer" xlink:type="simple">ITS</abbrev>, <abbrev xmlns:xlink="http://www.w3.org/1999/xlink" xlink:title="18S ribosomal RNA" xlink:type="simple">SSU</abbrev>, and <italic><abbrev xmlns:xlink="http://www.w3.org/1999/xlink" xlink:title="translation elongation factor 1-alpha" xlink:type="simple">tef1</abbrev></italic>, respectively, and from <italic><tp:taxon-name><tp:taxon-name-part taxon-name-part-type="genus" reg="Pseudolophiostoma">Ps.</tp:taxon-name-part> <tp:taxon-name-part taxon-name-part-type="species" reg="lincangense">lincangense</tp:taxon-name-part></tp:taxon-name></italic> by 1.1% (778/787 bp), 6.3% (456/487 bp), 0% (960/960 bp) and 3.8% (799/831 bp) in the <abbrev xmlns:xlink="http://www.w3.org/1999/xlink" xlink:title="large subunit" xlink:type="simple">LSU</abbrev>, <abbrev xmlns:xlink="http://www.w3.org/1999/xlink" xlink:title="internal transcribed spacer" xlink:type="simple">ITS</abbrev>, <abbrev xmlns:xlink="http://www.w3.org/1999/xlink" xlink:title="18S ribosomal RNA" xlink:type="simple">SSU</abbrev>, and <italic><abbrev xmlns:xlink="http://www.w3.org/1999/xlink" xlink:title="translation elongation factor 1-alpha" xlink:type="simple">tef1</abbrev></italic>, respectively. Morphologically, <italic><tp:taxon-name><tp:taxon-name-part taxon-name-part-type="genus" reg="Pseudolophiostoma">Ps.</tp:taxon-name-part> <tp:taxon-name-part taxon-name-part-type="species" reg="yunnanense">yunnanense</tp:taxon-name-part></tp:taxon-name></italic> is hyphomycetous, characterized by dark brown and scattered setae, muriform and catenate conidia. The asexual morph of <italic><tp:taxon-name><tp:taxon-name-part taxon-name-part-type="genus" reg="Pseudolophiostoma">Pseudolophiostoma</tp:taxon-name-part></tp:taxon-name></italic> has never been reported. We introduce <italic><tp:taxon-name><tp:taxon-name-part taxon-name-part-type="genus" reg="Pseudolophiostoma">Ps.</tp:taxon-name-part> <tp:taxon-name-part taxon-name-part-type="species" reg="yunnanense">yunnanense</tp:taxon-name-part></tp:taxon-name></italic> as a new species in <italic><tp:taxon-name><tp:taxon-name-part taxon-name-part-type="genus" reg="Pseudolophiostoma">Pseudolophiostoma</tp:taxon-name-part></tp:taxon-name></italic>, based on analyses of <abbrev xmlns:xlink="http://www.w3.org/1999/xlink" xlink:title="large subunit" xlink:type="simple">LSU</abbrev>, <abbrev xmlns:xlink="http://www.w3.org/1999/xlink" xlink:title="internal transcribed spacer" xlink:type="simple">ITS</abbrev>, <abbrev xmlns:xlink="http://www.w3.org/1999/xlink" xlink:title="18S ribosomal RNA" xlink:type="simple">SSU</abbrev>, and <italic><abbrev xmlns:xlink="http://www.w3.org/1999/xlink" xlink:title="translation elongation factor 1-alpha" xlink:type="simple">tef1</abbrev></italic> gene sequences. In addition, we provide a description and photographic plates in this study.</p></tp:treatment-sec></tp:taxon-treatment>
